# Supplementary material for: The Relationship Between Demographic, Socioeconomic, and Health-Related Parameters and the Impact of COVID-19 on 24 Regions in India: Exploratory Cross-Sectional Study
Source: JMIR Public Health Surveill. 2020 Nov 27;6(4):e23083. doi: 10.2196/23083 (PMC7717919; doi:10.2196/23083)
Supplement: Multimedia Appendix 1 [file publichealth_v6i4e23083_app1.xls]

## Sheet: Indian data - full
State	Population	PopulationDensity	LifeExpectancy	BPL	MMR	IMR	U5MR	SexRatio	SuicideRate	HomicideRate	RapeRate	AccidentDeathRate	DepPrevalence	DALYDiarrhoea	DALYTB	DALYIDA	DALYLRI	DALYDiabetes	DALYIHD	DALYCOPD	Literacy	COVIDCases	COVIDDeaths	COVIDRecovered	COVIDPrevalence	COVIDCrudeMR	COVIDFatality
AndhraPrades	53903400	277	68.5	15.8	154	34	45	918	10.2	1.8	3.7	1.5	4563	3.7	1.8	3.7	2.7	2.4	11.6	4.6	67.66	13098	169	5908	242.99	3.13524	2.78098
Assam	35607000	340	63.9	19.7	480	44	78	900	7	3.6	9.3	1.4	3271	5.8	3.8	3.7	5.1	2	4.1	4.1	73.18	7493	11	5089	210.436	0.308928	0.215686
Bihar	124800000	881	68.1	41.4	312	38	59	916	0.4	2.5	1.1	1.9	2532	7.6	2.4	4.3	6.4		6.6	3.9	63.82	9224	62	7156	73.9103	0.496795	0.858964
Chhatisgarh	29436200	154	64.8	40.9	335	39	57	961	24.7	3.2	6.2	1.1	2791	5.7	3.5	3.1	5	2	6.1	3.1	71.04	2694	13	2062	91.5199	0.441633	0.626506
Delhi	18710900		73.2	14.7		18	32	869	12.9	2.6	13.3	0.3	2905	1.8	3.2	3.4	3	3.2	9.6	3.4	86.34	83077	2623	52607	4440.03	140.186	4.74923
Goa	1586250	364				8			16.7	1.9	8	0.4		1.5	1.3	2.4	2.3	4.1	11	4.1	87.4	1198	3	478	755.24	1.89125	0.623701
Gujarat	63872400	258	68.7	16.8	160	30	52	854	11.6	1.6	1.7	0.6	3233	2.8	4.2	3.6	3.7	2.1	10.9	4.9	79.31	31397	1809	22808	491.558	28.3221	7.34858
HimachalPrad	7451960	109	71.6	10		25	46	924	10.2	1.4	9.6	1.8	3580	2.7	2.4	2.9	2.9		8.7	7.7	83.78	916	8	518	122.921	1.07354	1.52091
Haryana	28204700	478	68.6	14	186	33	51	831	12.5	3.9	9.7	0.9	3693	3.1	3.2	3.6	3.6	2.3	11.7	5.8	76.64	13829	223	8917	490.308	7.90649	2.43982
Jharkand	38593900	338	66.6	40.3	312	29	54	902	3.6	4.6	6	0.8	2907	9.8	3.8	4.2	4.5	1.8	6.6	3.3	67.63	2364	12	1793	61.2531	0.31093	0.66482
JammuKashmir	13606300	100	72.6	5.4		24		899	2.5	1.3	5	1.5	2926	2.7	1.9	3.1	4.2	1.9	10.7	6.5	68.74	7093	94	4316	521.302	6.90855	2.13152
Karnataka	67562700	276	68.8	25	213	24	40	939	17.7	2	1.5	1	3661	3.5	2.1	3.1	2.2	3.4	11	4.9	75.6	13190	207	7509	195.226	3.06382	2.68274
Kerala	35699400	819	74.9	15	95	10	13	967	23.5	0.8	10.7	0.7	3897	1.6	0.8		1.4	4	12.2	4.4	93.91	4190	23	2150	117.369	0.644268	1.05844
MadhyaPrades	85359000	196	64.2	38.3	335	47	77	919	14.5	2.3	13.8	1.2	2886	4.9	3.4	3.5	5.6	2	7.7	4.2	70.63	13186	557	10084	154.477	6.52538	5.23447
Maharashtra	123144000	315	71.6	30.7	130	10	28	878	14.8	1.8	3.7	0.8	3673	2.8	2.5	3.3	2.9	2.4	11.2	5	82.91	164626	7429	86575	1336.86	60.3276	7.90286
Odisha	46356300	236	65.8	46.4	303	44	72	950	10.5	3.2	4.1	1.1	4159	7.6	3.5	3.2	4		4.5	3	73.45	6614	28	4743	142.677	0.604017	0.586879
Punjab	30141400	484	71.6	8.4	192	21	38	889	5.8	2.3	5.9	0.9	3082	2.6	1.9	3.2	2.6	3.9	17.1	4	76.68	5216	133	3526	173.051	4.41254	3.63487
Rajasthan	81032700	165	67.7	22.1	388	41	64	861	5.7	2	11.7	1.2	2750	4.1	3.8	3.8	7.4		6.4	7	67.06	17271	399	13611	213.136	4.92394	2.84797
TamilNadu	77841300	480	70.6	22.5	111	17	25	911	18.4	2.1	0.9	1	4796	2.8	2.3	3.6	2.1	4.9	14.3	3.7	80.33	82275	1079	45537	1056.96	13.8615	2.31466
Telangana	39362700					31			21.2	2.1	3.3		4356	4.4	1.9	3.3	2.5	2.3	10.3	4.6		14419	247	5172	366.311	6.27497	4.55804
Tripura	4169790	305				24			18.2	3.5	5	1.4		4.2	1.6	3.4	5.3	2.1	6.7	4.8	87.75	1351	1	1086	323.997	0.23982	0.0919963
UttarPradesh	237883000	690	64.1	32.8	440	43	73	879	2.2	1.8	3.7	1.1	2734	6	5	3.3	5.7		5.8	6.1	69.72	22147	660	14808	93.1005	2.77448	4.26687
Uttarakhand	11250900	159	71.7	39.6	440	38		844	3.8	1.9	10.4	0.8	3032	3	3.6	2.8	5.5	2.2	7.8	6.8	79.63	2823	38	2015	250.914	3.37752	1.85095
WestBengal	99609300	903	70.2	24.7	141	25	38	951	13.7	2	2.3	1.9	3291	3	2	3.5	3.3		9.7	4.2	77.08	17283	639	11193	173.508	6.41506	5.40061
